# Supplementary material for: Genome-wide tandem repeat expansions contribute to schizophrenia risk
Source: Mol Psychiatry. 2022 May 12;27(9):3692–8. doi: 10.1038/s41380-022-01575-x (PMC9708556; doi:10.1038/s41380-022-01575-x)
Supplement: Supplementary file 2 — Supplementary Tables [file 41380_2022_1575_MOESM2_ESM.xlsx]

## Sheet: Supplementary Table S1
Supplementary Table S1. List of rare tandem repeats (hg38) detected by ExpansionHunter Denovo in 220 of 257 individuals with schizophrenia
chr	start	end	motif	typeseq priority	gene symbol	SCZ freq (%)	control freq (%)	1000G req (%)	expanded repeat size range	max non-expanded size
chr1	101552990	101554689	AATATATATGTATATAT	intergenic	-	0.79	0	0	7.36-7.97	5.09
chr1	112795306	112795859	AC	intergenic	-	0.4	0	0	3.86-3.86	1.12
chr1	1287744	1288606	ACACGGGGGACGGGGCAGAG	exonic;splicing	SCNN1D	0.4	0	0	4.86-4.86	2.53
chr1	146159534	146159831	AAAG	intronic	NOTCH2NLA	0.4	0	0	4.18-4.18	1.69
chr1	14872387	14873384	ATCC	intronic	KAZN	0.4	0	0	4.87-4.87	2.69
chr1	156927993	156929118	AAG	exonic;splicing	LRRC71	0.4	0	0	8.46-8.46	7.99
chr1	16165452	16166850	ATCC	intergenic	-	0.4	0	0.32	19.48-28.64	18.17
chr1	16350053	16351435	AAAG	intronic	FBXO42	1.19	0.45	0.32	11.56-24	11.19
chr1	18372020	18373207	ATCC	intronic	IGSF21	0.4	0	0	9.4-9.4	7.01
chr1	184205995	184206510	AATGG	intergenic	-	0.4	0	0	9.96-9.96	-
chr1	195754645	195755074	AC	intergenic	-	0.4	0	0	4.31-4.31	1.11
chr1	196436764	196437468	AAATATATAT	intronic	KCNT2	0.4	0	0	8.8-8.8	7.27
chr1	208413773	208413925	ACC	intergenic	-	0.4	0	0	5.39-5.39	0.83
chr1	212134475	212135120	ACGGAG	intergenic	-	0.4	0	0	9.57-9.57	3.45
chr1	2123562	2124780	AACTACCGCCATGACCCT	intronic	PRKCZ	0.79	0	0	5.55-6.33	2.5
chr1	21526642	21526967	AAAGG	intronic	ALPL	0.79	0	0	4.79-5.02	-
chr1	228465914	228467114	AAG	intergenic	-	0.4	0	0.32	10.3-14.55	8.43
chr1	239187308	239188611	AAAG	intergenic	-	0.4	0	0	5.46-5.46	4.42
chr1	24066466	24068036	AAAG	exonic;splicing	MYOM3	0.4	0	0	9.25-9.25	5.18
chr1	28650984	28651546	AAAAT	intergenic	-	0.79	0	0	7.31-17.09	0.91
chr1	30650845	30652770	ACCTCCTCCCTGCCTGCCC	intergenic	-	0.4	0.9	0	8.74-10.02	6.25
chr1	31294399	31294400	AAAT	intronic	SNRNP40	0.4	0	0	4.36-4.36	-
chr1	34801656	34803053	AACCG	intergenic	-	0.79	0.9	0.12	5.63-11.65	5.38
chr1	42385247	42386377	AAAG	intronic	RIMKLA	0.4	0	0	7.98-7.98	4.99
chr1	44206218	44207203	AAAAT	intergenic	-	0.4	0	0	4.09-4.09	0.71
chr1	45247307	45247503	AACCCT	intergenic	-	0.4	0	0	4.35-4.35	1.71
chr1	53037454	53038267	AC	intronic	SCP2	0.4	0	0	4.29-4.29	1.45
chr1	54510168	54511052	AACCG	intergenic	-	0.4	0	0.08	5.48-6.45	5.22
chr1	57366370	57367617	AAAAT	intronic	DAB1	1.19	0	0.08	23.08-32.42	21.71
chr1	60881579	60882071	AAAG	intergenic	-	0.4	0	0	5.39-5.39	2.57
chr1	788666	791820	AATGG	intergenic	-	0.4	0	0	17.41-17.41	15.55
chr1	80338188	80339157	AAAAT	intergenic	-	0.4	0.45	0.4	5.2-17.45	2.98
chr1	97316046	97317054	AAAAT	intronic	DPYD	0.4	0.45	0.24	4.1-12.84	1.72
chr1	9995	10482	AACCCT	intergenic	-	0.4	0	0	8.19-8.19	4.46
chr3	11564110	11565086	ACCACCTCCCTCCCTC	exonic	ATG7	0.4	0.45	0	6.14-6.39	2.59
chr3	123151295	123152359	AGGC	intronic	PDIA5	0.79	0	0	22.58-26.67	4.59
chr3	123347594	123348281	AC	exonic;splicing	ADCY5	0.4	0	0	4.17-4.17	1.79
chr3	127563193	127564838	ACC	intergenic	-	0.4	0	0	14.62-14.62	8.35
chr3	128586264	128587935	AAGGC	intergenic	-	0.4	0	0.44	4.59-18.25	-
chr3	131394674	131396169	AT	intergenic	-	0.4	0	0	9.4-9.4	6.01
chr3	131977809	131978927	AT	intronic	CPNE4	0.4	0	0	6.01-6.01	3.88
chr3	13449377	13450642	AAAGG	intergenic	-	0.4	0	0.2	23.98-33.65	22.29
chr3	13449398	13450452	ACAGG	intergenic	-	1.19	1.35	0.04	5.02-12.53	-
chr3	140882385	140884016	AAAG	intergenic	-	0.4	0	0.04	11.61-16.85	10.31
chr3	141190491	141192031	ATCC	intergenic	-	0.4	0	0	14.92-14.92	6.07
chr3	14321231	14322356	AAAAT	intergenic	-	0.4	0.45	0.28	9.4-25.25	8.55
chr3	151368083	151369099	AAATG	exonic;splicing	MED12L	0.4	0	0.4	10.39-62.44	9.29
chr3	151616854	151617837	AAG	intergenic	-	0.4	0	0	4.66-4.66	2.12
chr3	152802074	152802075	AATGG	intergenic	-	0.4	0	0	4.7-4.7	-
chr3	155457768	155458778	AAAG	intergenic	-	0.4	0	0	3.88-3.88	1.83
chr3	167348287	167348539	AAAG	intronic	ZBBX	0.4	0	0	3.91-3.91	1.72
chr3	171523671	171524753	AGC	intergenic	-	0.4	0	0.2	10.37-25.29	1.14
chr3	176361133	176362391	ACTAGCCCAGCCGGCTGGGG	intergenic	-	2.38	1.35	0	21.67-35.59	18.05
chr3	38083833	38084779	ACC	exonic;splicing	DLEC1	0.4	0	0	6.28-6.28	3.41
chr3	47549496	47550680	AAGGAG	intergenic	-	0.4	0.45	0	7.34-9.65	5.18
chr3	50467793	50468677	AC	intronic	CACNA2D2	0.4	0	0	5.01-5.01	1.78
chr3	51015067	51015701	ATATATATATCATATATATG	intronic	DOCK3	0.4	0	0	7.34-7.34	4.7
chr3	53972578	53974282	ATCC	intergenic	-	0.4	0	0	11.68-11.68	9.07
chr3	58286489	58287210	AT	intronic	ABHD6	0.4	0	0	3.99-3.99	1.22
chr3	70630558	70631744	AAAG	intergenic	-	0.79	0	0	8.74-9.54	5.31
chr3	7064098	7064933	AT	intronic	GRM7	0.4	0	0	4.04-4.04	1.69
chr3	72501690	72502981	AAAG	intergenic	-	0.4	0.45	0	12.63-21.14	2.2
chr3	76304397	76304676	AAAG	intergenic	-	0.4	0	0	3.82-3.82	1.25
chr3	76554740	76556158	AAG	intergenic	-	0.4	0	0.2	20.98-24.93	20.84
chr4	122715879	122717246	ACACATATGTATATAT	intergenic	-	0.4	0.9	0.04	7.67-8.66	7.12
chr4	128650045	128651088	AAAAT	intergenic	-	0.4	0	0.48	13.08-24.24	11.6
chr4	129478568	129479821	AAAG	intergenic	-	0.4	0	0	4.79-4.79	2.59
chr4	13306389	13307686	AAAG	intergenic	-	0.4	0	0	5.2-5.2	4.32
chr4	135812701	135814139	AAAG	intergenic	-	0.4	0	0	8.22-8.22	7.53
chr4	140360402	140360852	AAG	intronic	SCOC	0.79	0	0	6.65-13.45	4.08
chr4	140361568	140362861	AAGGAG	intronic	SCOC	0.4	0	0	17.85-17.85	14.01
chr4	140361707	140362677	AAGAAGGAG	intronic	SCOC	0.4	0	0.04	6.05-15.54	1.49
chr4	140999452	141000491	AAGAGG	intronic	RNF150	0.4	0	0.08	8.86-17.06	8.54
chr4	140999482	141000538	AAGAAGGAG	intronic	RNF150	1.59	0	0.32	6.99-14.97	3.2
chr4	140999724	141000460	AAGGAGGAG	intronic	RNF150	0.4	0	0.28	6.58-17.94	2.74
chr4	146060902	146061658	AAAG	intergenic	-	0.4	0	0	4.06-4.06	2
chr4	147420647	147422127	AAGG	intergenic	-	0.4	0	0	6.38-6.38	4.17
chr4	156012795	156015062	AAG	intergenic	-	0.4	0	0	44.93-44.93	24.5
chr4	160670277	160671582	AGGC	intergenic	-	0.4	1.8	0.48	9.14-30.45	6.63
chr4	178675657	178675662	AATGG	intergenic	-	0.4	0	0	4.36-4.36	-
chr4	180389814	180391347	AT	intergenic	-	0.4	0	0	6.71-6.71	4.6
chr4	182100418	182102012	AAGG	intergenic	-	0.4	0.45	0	13.55-15.35	11.1
chr4	184308598	184310479	ATCC	intergenic	-	0.4	0	0.04	7.99-12.87	6.27
chr4	186136329	186137414	AG	intronic	FAM149A	0.4	0	0.08	7.97-9.37	5.45
chr4	188215616	188217126	AAGGAGGGAGGG	intergenic	-	0.4	0	0	6.74-6.74	6.48
chr4	190109043	190111554	AACCCT	intergenic	-	1.19	0	0.08	14.7-16.87	13.39
chr4	19519070	19519742	ACATACATACATATGT	intergenic	-	0.79	0.45	0.04	9.71-10.91	7.05
chr4	19519225	19519734	ACATACATACATATAT	intergenic	-	0.4	0	0	8.53-8.53	6.03
chr4	19519259	19519786	ACAT	intergenic	-	0.79	0	0	10.39-11.91	8.62
chr4	28739384	28739814	AC	intergenic	-	0.4	0	0	4.1-4.1	1
chr4	39347673	39348962	AAGAC	intronic	RFC1	0.4	0	0.12	11.34-18.27	-
chr4	39347940	39348902	AAGGT	intronic	RFC1	0.4	0	0	12.99-12.99	-
chr4	4068257	4069398	ACACGTATATAT	intergenic	-	0.4	0	0	7.78-7.78	4.98
chr4	43384335	43385420	AT	intergenic	-	0.4	0	0	7.27-7.27	4.16
chr4	59518384	59518879	AGCCCCTCCTGC	intergenic	-	0.4	0	0	8.83-8.83	2.37
chr4	81466134	81467569	AAAG	intronic	RASGEF1B	1.19	0.45	0.16	14.07-18.71	12.12
chr4	83001965	83002451	AAGGG	intronic	LIN54	0.4	0	0	7.03-7.03	2.33
chr4	87378313	87379281	AT	intronic	HSD17B11	0.79	0	0	4.94-8.38	2.86
chr4	89136840	89136841	AATGG	intergenic	-	0.4	0	0	4.12-4.12	-
chr5	102802587	102803796	AAGG	intronic	PAM	0.79	0.45	0	5.77-7.46	4.23
chr5	10355888	10356724	AAAAT	intronic	MARCHF6	0.4	0	0.16	4.06-17.28	1.73
chr5	10544749	10545811	AG	intergenic	-	0.4	0	0	5.62-5.62	3.1
chr5	107475597	107476331	AT	intronic	EFNA5	0.79	0	0	9.93-9.95	7.97
chr5	110609560	110610795	AAGGGAGG	intronic	TMEM232	0.4	0	0	16.01-16.01	6.54
chr5	112085198	112086139	AT	intergenic	-	0.4	0	0	4.15-4.15	1
chr5	112090660	112090661	AATGG	intergenic	-	0.4	0	0	3.88-3.88	-
chr5	118973189	118973828	AAGGAGGCTGCCGCGAGC	intronic	DTWD2	0.4	0	0	7.38-7.38	-
chr5	161663016	161664148	AAATCATTT	intergenic	-	0.4	0.45	0.04	6.6-10.92	4.82
chr5	168754733	168755730	AAAGAAGG	intronic	SLIT3	0.4	0.9	0.48	5.81-19.76	5.32
chr5	168754966	168755775	AAAGAAAGG	intronic	SLIT3	0.4	0	0.2	6.61-18.7	-
chr5	173854142	173855536	AAAG	intergenic	-	0.4	0	0	9.79-9.79	4.46
chr5	180657786	180659561	ACAGCGGG	intergenic	-	0.4	0.45	0	9.55-10.99	8.77
chr5	35713260	35714863	AAAATATATACTATATAT	intronic	SPEF2	0.79	0	0	8.2-8.44	6.14
chr5	40263770	40263780	AG	intergenic	-	0.4	0	0	4.01-4.01	-
chr5	4280868	4281216	AC	intergenic	-	0.4	0	0	4.04-4.04	0.86
chr5	6201491	6201695	AATG	intergenic	-	0.4	0	0	3.86-3.86	0.97
chr5	63024508	63025181	AGAT	intergenic	-	0.4	0	0	4.19-4.19	1.83
chr5	64644802	64645318	AC	intergenic	-	0.4	0	0	4.12-4.12	1.14
chr5	75317585	75318893	AAAG	intergenic	-	0.4	0	0	10.29-10.29	7.06
chr5	79180130	79181017	AAGGCAAGGG	intergenic	-	0.4	0	0.12	4.46-12.29	-
chr5	85315454	85316472	AAAAT	intergenic	-	0.4	0.45	0.04	5.92-10.88	4.2
chr6	102372462	102373491	AAATATATATTTATACAT	intergenic	-	0.4	0	0	9.25-9.25	5.27
chr6	103383715	103384430	AT	intergenic	-	0.79	0	0	9.43-13.45	8.24
chr6	110733956	110734940	AG	intronic	CDK19	0.4	0	0	5.21-5.21	3.2
chr6	123301203	123302289	AT	intronic	TRDN	0.4	0	0	7.43-7.43	4.23
chr6	126766188	126767238	AGGG	intergenic	-	0.79	0.45	0	11.62-11.93	8.56
chr6	165127130	165128458	ATCC	intergenic	-	0.4	0	0	8.2-8.2	6
chr6	168870650	168872269	AG	intergenic	-	0.4	2.25	0	6.93-11.32	4.27
chr6	169243080	169243081	ACACACCTCACCCTCCT	intronic	THBS2	0.4	0	0	4.38-4.38	-
chr6	170167963	170171605	AACAACCCCGAACAGACAGG	intergenic	-	0.4	0	0	8.77-8.77	7.24
chr6	18326975	18328104	AG	intergenic	-	0.4	1.35	0	5.83-7.6	3.71
chr6	31428238	31430365	AGGATATATATAT	intergenic	-	0.4	0	0.08	10.26-11.19	8.74
chr6	468507	469895	AG	intergenic	-	0.4	0	0	7.23-7.23	4.54
chr6	56097242	56097671	AT	intronic	COL21A1	0.4	0	0	4.42-4.42	2.27
chr6	62093473	62094203	AC	intronic	KHDRBS2	0.4	0	0	4.01-4.01	1.66
chr6	71222913	71224122	AAAG	intergenic	-	0.4	0	0.28	5.74-10.95	5.2
chr6	76453808	76454200	AC	intergenic	-	0.4	0	0	3.86-3.86	1.43
chr6	8253595	8255092	AATATACACATATAT	intergenic	-	0.79	0	0	9.19-9.29	6.18
chr6	85900026	85900183	AAAT	intergenic	-	0.4	0	0	5.08-5.08	0.86
chr6	89481815	89481816	ACCACCGGT	intronic	ANKRD6	0.4	0	0	4.67-4.67	-
chr6	9794795	9795851	AAG	intergenic	-	0.4	0	0.04	11.47-11.63	2.59
chr7	100730441	100731707	AAAAG	intergenic	-	0.4	0.45	0.04	15.48-18.18	14.22
chr7	114211552	114212465	AAAAT	intergenic	-	0.79	0.45	0.04	10.27-17.7	1.06
chr7	127633390	127633789	AC	intergenic	-	0.4	0	0	3.86-3.86	1.76
chr7	131444460	131445013	ACT	intronic	MKLN1	0.4	0	0	5.82-5.82	3
chr7	131706957	131707167	AAAT	intergenic	-	0.4	0	0	4.05-4.05	0.75
chr7	132021706	132022380	AAGGAAGGGAAGGGAGGGG	intergenic	-	0.4	0	0	6.59-6.59	4.45
chr7	132903585	132903586	AAC	intronic	CHCHD3	0.4	0	0	4.16-4.16	-
chr7	14170142	14170529	AG	intronic	DGKB	0.4	0	0	4.62-4.62	3.96
chr7	142836880	142838373	AAAG	intronic	TCAF2	0.4	0	0	6.09-6.09	3.35
chr7	151894129	151895540	AGAGGAGCGGGGAGGGC	intergenic	-	0.4	0	0	7.72-7.72	4.37
chr7	154776191	154776647	AGAT	intronic	DPP6	0.4	0	0	6.36-6.36	1.66
chr7	157130349	157131841	AG	intergenic	-	0.4	0	0	8.72-8.72	6.34
chr7	159063736	159064612	ACCAGGACCCCCAGACCCC	intronic	VIPR2	0.4	0	0.04	8.17-10.83	8
chr7	159335107	159335914	AACCCT	intergenic	-	0.4	0	0.12	6.76-8.73	6.32
chr7	17982457	17984144	AAG	intergenic	-	0.4	0	0	27.08-27.08	20.42
chr7	22785915	22786370	ACGGGAGAGGGAGAGGGAG	intergenic	-	0.4	0.9	0.08	6.02-9.89	3.13
chr7	2912258	2913080	ATCC	exonic;splicing	CARD11	0.4	0	0	3.81-3.81	1.72
chr7	3581334	3582981	ACCTACCTGAGGGAG	intronic	SDK1	0.4	0	0.12	8.72-11	6.99
chr7	37846403	37849107	AAG	UTR5	NME8	0.4	0	0.04	30.01-37.07	29.7
chr7	37848011	37848423	AAGAAGGAG	UTR5	NME8	0.4	0	0	9.97-9.97	-
chr7	39039982	39040499	AATATATATACATATATAT	intronic	POU6F2	0.4	0	0	6.52-6.52	3.77
chr7	43636106	43636107	AATGG	intergenic	-	0.4	0	0	4.23-4.23	-
chr7	44227576	44228164	ACACAGGAGGGTGTGGGGG	intronic	CAMK2B	0.4	0	0	5.61-5.61	5.15
chr7	5447041	5447785	AGAT	intergenic	-	0.4	0	0	6.4-6.4	4.52
chr7	71592091	71592895	AAAAT	intronic	GALNT17	0.4	0	0.16	7.14-18.43	1.13
chr7	76422650	76423641	AG	intronic	ZP3	0.4	0	0	15.95-15.95	5.96
chr7	87625924	87627226	ACGCATATATATG	intronic	ABCB1	0.4	0	0	8.24-8.24	-
chr7	90648650	90650144	AAAG	intronic	CDK14	0.79	0	0	8.85-9.2	7.7
chr7	98810409	98811938	ACC	intergenic	-	0.4	0	0	7.63-7.63	5
chr8	107542556	107542892	ACACACATATATGTATAT	intergenic	-	0.79	0	0	7.78-8.09	4.99
chr8	107542561	107542896	ACACATATATATATATAT	intergenic	-	0.4	0	0	6.21-6.21	3.24
chr8	107543038	107543341	ACATATATATATATAT	intergenic	-	0.4	0	0	4.29-4.29	2.2
chr8	126615899	126616686	AAAG	intergenic	-	0.4	0	0	4.5-4.5	1.67
chr8	140156436	140157694	AAAAGCCTCCCTTTCCATTC	intronic	TRAPPC9	0.4	0	0.04	5.79-7.64	3.37
chr8	140418340	140419002	AGAT	intronic	TRAPPC9	0.4	0	0	3.86-3.86	1.64
chr8	141187601	141188586	ACCACGCCTGGCTGATGCC	intronic	DENND3	0.4	0	0.04	6.16-8.16	5.53
chr8	145074896	145075924	ACCCTG	intergenic	-	0.4	0	0.04	9.3-9.37	7.13
chr8	145075397	145075923	AGCCCT	intergenic	-	0.4	0	0.04	5.96-6.21	5.29
chr8	1918933	1920647	AACAGCTCCATCACCCATAG	intronic	ARHGEF10	0.4	0.45	0	5.28-6.56	5
chr8	19307347	19307348	AACCCT	intergenic	-	0.4	0	0	4.78-4.78	-
chr8	205251	205754	AACCCG	intergenic	-	0.4	0	0	5.03-5.03	2.59
chr8	23707725	23709346	AAG	intergenic	-	0.79	0.45	0	11.11-18.73	10.59
chr8	23745800	23746864	AAAG	intergenic	-	0.79	0	0	5.46-7.25	5.15
chr8	26002822	26002934	AGGC	intronic	EBF2	0.79	0	0.04	12.3-30.11	7.32
chr8	27500497	27502029	AAG	exonic;splicing	EPHX2	0.4	0.45	0.16	22.63-31.92	22.41
chr8	27500782	27501836	AAAGAAG	exonic;splicing	EPHX2	0.4	0.45	0.24	5.45-13.57	5.15
chr8	27500880	27501741	AAGGAG	exonic;splicing	EPHX2	0.4	0	0	21.12-21.12	-
chr8	37505485	37507194	AAAGAAGGAAGAGAGGG	intergenic	-	0.4	0.45	0	15.53-24.65	14.78
chr8	39994289	39995841	AAGGAG	intronic	IDO2	0.4	0	0	8.44-8.44	4.64
chr8	58532291	58533106	AC	intergenic	-	0.4	0	0	4.01-4.01	1.67
chr8	88867368	88868203	AT	intergenic	-	0.4	0	0	5.93-5.93	3.91
chr8	9395714	9396681	AT	intergenic	-	0.4	0	0	8.64-8.64	6.95
chr8	96249909	96251212	AAGAAGAGG	exonic;splicing	MTERF3	0.4	0	0.48	16.05-25.36	14.39
chr8	96250066	96251178	AAGAGG	exonic;splicing	MTERF3	0.4	0	0.24	6.59-20.85	5.25
chr8	96925856	96927338	AAG	intronic	CPQ	0.4	0	0.04	8.87-10.94	7.49
chr9	10221	10300	AAACCCT	intergenic	-	1.98	0.9	0	6.42-14.08	4.59
chr9	105350946	105352592	AG	intronic	SLC44A1	0.4	0	0	10.56-10.56	7.85
chr9	109561483	109563101	AAG	intergenic	-	0.4	0	0.08	8.34-11.73	6.09
chr9	112525313	112526150	AAGAGG	intronic	KIAA1958	0.4	0	0.08	3.91-7.39	-
chr9	112525480	112526401	AAGGAG	intronic	KIAA1958	0.79	0	0	10.2-16.87	4.37
chr9	113168284	113169649	ACACTACCACAGGGCCCGCC	exonic;splicing	FKBP15	0.4	0	0.08	11.52-14.42	9.91
chr9	117530605	117531424	AC	intergenic	-	0.4	0	0	3.86-3.86	1.69
chr9	126239895	126240946	AAAG	intergenic	-	0.4	0	0	5.47-5.47	2.57
chr9	131322860	131323149	ACGGGAGAGGGAGAGGGAG	intergenic	-	0.4	0	0	4.88-4.88	-
chr9	131420061	131420790	AAAAG	intergenic	-	0.4	0.9	0.28	5.15-16.09	0.83
chr9	135091056	135092297	AC	intronic	OLFM1	0.4	0	0	7.04-7.04	4.96
chr9	25656672	25657445	AAAAT	intergenic	-	0.4	0	0	12.69-12.69	1.06
chr9	29921288	29922096	AAAG	intergenic	-	0.4	0	0	5.15-5.15	3.01
chr9	36506718	36507591	AAGGAG	intergenic	-	0.4	0	0.24	4.11-15.19	1.72
chr9	37526613	37526747	AAAT	intronic	FBXO10	0.4	0	0	4.01-4.01	0.86
chr9	69036719	69037850	AAG	intronic	FXN	1.19	0.45	0.36	5.93-21.92	3.37
chr9	69036723	69037612	AAGGAG	intronic	FXN	0.4	0	0	19.97-19.97	-
chr9	69715131	69715132	AATGG	UTR3	PTAR1	0.4	0	0	3.81-3.81	-
chr9	73781507	73781936	AC	intergenic	-	0.4	0	0	4.1-4.1	1.66
chr9	87574613	87575840	AAAAG	intronic	DAPK1	2.38	0.9	0.28	6.49-16.46	4.34
chr9	89545717	89546946	AAAG	intergenic	-	0.79	0	0.04	6.31-8.5	5.15
chr9	91621803	91622660	AG	intergenic	-	1.19	0	0	4.62-4.93	2.57
chr9	91713407	91715366	ACCCCTCCCTCTCGCCGG	intergenic	-	0.4	0	0	12.76-12.76	9.52
chr10	100650177	100652322	ACCACCTCCCCCACTCCC	intergenic	-	0.4	0	0	6.14-6.14	5.48
chr10	102994335	102995144	AAGAGGGGGAGGGGGAGG	intronic	CNNM2	0.4	0	0	10.06-10.06	7.23
chr10	116731657	116733062	AAAGCAAG	intronic	HSPA12A	1.98	0.9	0.4	12.02-24.74	0.83
chr10	119952496	119954447	AAGGAAGGAGGG	intergenic	-	0.4	0	0	18.68-18.68	13.06
chr10	123856300	123858426	AAGGCGGCGTGGAGATGG	intronic	CPXM2	0.4	0.45	0	9.31-9.57	8.96
chr10	124471148	124472006	AT	intronic	LHPP	0.4	0	0	6.5-6.5	4.8
chr10	12622233	12623700	AGGG	intronic	CAMK1D	0.4	0	0	14.32-14.32	9.63
chr10	15954703	15954704	ACATATATATGATAT	intergenic	-	0.4	0	0	4.1-4.1	-
chr10	16180984	16181666	AAAG	intergenic	-	0.4	0	0	4.24-4.24	2.19
chr10	16588436	16588437	AATGG	intergenic	-	0.4	0	0	3.94-3.94	-
chr10	16645247	16646545	ACATATATGTATATAT	intronic	RSU1	0.4	0	0	10.97-10.97	9.47
chr10	18565748	18565749	AATGGAATGGAGTGGAGTGG	intronic	NSUN6	0.4	0	0	5.76-5.76	-
chr10	19124882	19126036	AAAG	intronic	MALRD1	0.4	0	0	6.93-6.93	5.18
chr10	21227069	21228194	AAG	intergenic	-	0.79	0.45	0.04	8.85-19.92	2.99
chr10	38112131	38113319	AAGAC	intronic	ZNF37A	1.19	0	0.16	12.59-23.09	0.87
chr10	38122406	38122790	AAGAC	UTR3	ZNF37A	0.4	0	0	5.5-5.5	-
chr10	38821305	38821373	AATGGAATGGACTGG	intergenic	-	0.4	0	0	4.11-4.11	-
chr10	42171527	42171528	AATGGAATGGACTCG	intergenic	-	0.4	0	0	4.56-4.56	-
chr10	4697320	4698159	AGAT	intergenic	-	0.4	0	0	3.91-3.91	1.05
chr10	47179717	47180161	AT	intergenic	-	0.4	0	0	9.38-9.38	7.73
chr10	55401162	55401692	AC	intronic	PCDH15	0.4	0	0	3.91-3.91	1.12
chr10	56536378	56537820	AAGGAG	intergenic	-	0.4	0.45	0.08	18.02-19.59	16.39
chr10	59651422	59651504	ACGGGAGAGGGAGAGGGAG	UTR3	SLC16A9	0.4	0	0	4.27-4.27	-
chr10	6089107	6089113	AATGG	UTR5	RBM17	0.4	0	0	7.11-7.11	-
chr10	69331693	69332963	AAAG	intronic	HK1	0.4	0	0.08	22.14-28.26	19.99
chr10	70766837	70768148	AAAGAGAG	intergenic	-	0.4	0	0	7.94-7.94	6.49
chr10	7641753	7641754	AATGG	intronic	ITIH5	0.4	0	0	4.48-4.48	-
chr10	78006452	78006453	AATGG	intronic	POLR3A	0.4	0	0	5.7-5.7	-
chr10	93824631	93825439	AT	intergenic	-	0.4	0	0	5.93-5.93	1.88
chr11	105327250	105327688	AGAT	intergenic	-	0.4	0	0	3.86-3.86	0.93
chr11	10680040	10680563	AAGG	intronic	MRVI1	0.4	0	0	4.12-4.12	0.91
chr11	113925767	113927098	AAAGG	intronic	HTR3B	0.4	0.45	0.08	14.95-17.8	14.77
chr11	114393443	114394823	AAAAG	intronic	C11orf71	0.79	0	0.04	15.63-19.35	15.07
chr11	117485579	117486789	AAAGTGGCGGATGGG	intronic	DSCAML1	0.4	0	0	5.28-5.28	2.74
chr11	120875737	120877422	ACC	intronic	GRIK4	0.4	0	0	10.81-10.81	8.17
chr11	126064351	126065115	AAGAGGTGGCAGTATT	upstream	CDON	1.19	0.45	0.04	5.62-13.25	-
chr11	128547677	128548466	AAGGG	intronic	ETS1	1.19	0	0	7.84-8.82	6.59
chr11	128930104	128931306	AACCCCAGCCTCCCT	intergenic	-	0.4	0	0	6.63-6.63	3.98
chr11	14308088	14308089	AATGG	intronic	RRAS2	0.4	0	0	6.9-6.9	-
chr11	17193401	17194372	AAAAG	intronic	PIK3C2A	0.4	0	0	6.41-6.41	2.22
chr11	25901268	25902584	ACATATATATGTATAT	intergenic	-	0.79	0.45	0	5.99-6.54	4.3
chr11	36350443	36351918	AT	intronic	PRR5L	0.4	0	0	4.67-4.67	2.53
chr11	42794813	42796341	AAAAT	intergenic	-	0.4	0	0	7.65-7.65	6.46
chr11	44908211	44909409	AAAG	intronic	TSPAN18	0.4	0	0.16	13.55-15.58	13.01
chr11	64983167	64983872	AAAAT	intergenic	-	0.4	0	0.04	4.14-6.01	2.02
chr11	66090175	66090182	AAGCC	intronic	PACS1	0.79	0	0.04	7.56-13.05	5.79
chr11	72258656	72259285	AAAG	intergenic	-	0.4	0	0	3.91-3.91	1.62
chr11	8175997	8176847	AG	intergenic	-	0.4	0	0	5.94-5.94	2.9
chr12	102441272	102442398	AAGGAG	intronic	IGF1	0.4	0	0.36	13.94-21.57	13.27
chr12	102441280	102442438	AAGAGG	intronic	IGF1	0.4	0.45	0.28	5.67-11.59	4.95
chr12	115798828	115799782	AGG	intergenic	-	0.4	0.9	0	15.33-22.66	14.54
chr12	115908941	115910289	AAAAC	intergenic	-	0.4	0	0.08	17.15-19.46	16.3
chr12	117397979	117399243	AAAAT	intergenic	-	0.4	0	0.2	8.49-18.72	5.15
chr12	117605054	117606970	AAGGAGGGGAGGGAGGGAGG	intronic	KSR2	0.4	0	0	15.27-15.27	10.84
chr12	117946783	117947625	AAAG	intronic	KSR2	0.4	0	0.24	9.43-22.92	3.5
chr12	118132807	118133528	AATGG	intergenic	-	0.4	0	0.04	17.94-25.44	-
chr12	119919947	119920669	AGGGGC	intergenic	-	0.4	0.45	0.04	10.71-13.05	8.49
chr12	123274414	123275907	AGCCCCTC	intergenic	-	0.4	0	0	11.17-11.17	7.85
chr12	126223950	126224173	AAAT	intergenic	-	0.4	0	0	5.39-5.39	-
chr12	12869005	12869028	AATG	intergenic	-	0.4	0	0	3.93-3.93	0.77
chr12	133256247	133256729	ACCCTG	intergenic	-	0.4	0.45	0.04	7.56-8.95	6.91
chr12	133264457	133264933	ACCCTC	intergenic	-	0.79	0	0	8.09-8.44	6.94
chr12	27807852	27808429	AAGG	intergenic	-	0.4	0	0	4.7-4.7	1.06
chr12	3745197	3746181	AAACT	intronic	CRACR2A	0.4	0.45	0.32	4.53-14.68	-
chr12	3745530	3745963	AACAC	intronic	CRACR2A	0.4	0	0	5.15-5.15	-
chr12	54013205	54014385	AG	downstream	HOXC8	0.4	0.9	0	10-11.83	8.88
chr12	58148667	58149967	AAAG	intergenic	-	0.4	0	0	8.12-8.12	5.28
chr12	65424537	65425100	AT	intronic	MSRB3	0.79	0	0	8.1-13.45	6.48
chr12	669880	670923	AAAG	intergenic	-	0.4	0	0.04	5.28-6.98	4.63
chr12	73245447	73245729	AC	intergenic	-	0.4	0	0	5.18-5.18	0.77
chr12	95636494	95637808	ACGTC	intergenic	-	0.4	0.9	0.16	9.04-13.45	8.67
chr12	9606687	9607943	AAAG	exonic	KLRB1	0.79	0	0.08	10.31-12.35	8.06
chr13	102160790	102162273	AAGGAG	intronic	FGF14	1.98	0.45	0.16	14.32-21.64	14.07
chr13	19884958	19886781	ACACACATATATGTGTAT	intergenic	-	0.4	0.45	0	28.16-46.63	20.04
chr13	27484864	27485491	AC	intergenic	-	0.4	0	0	4.12-4.12	2.01
chr13	27998426	27999592	AT	intergenic	-	0.4	0	0	8.15-8.15	6
chr13	35957543	35958630	ACC	intronic	DCLK1	0.4	0	0	8.53-8.53	5.08
chr13	49317617	49319731	AAAG	intronic	CAB39L	0.4	0	0	9.32-9.32	6.67
chr13	52123838	52124489	ACGGGAGAGGGAGAGGGAG	intronic	NEK5	0.4	0	0	11.17-11.17	8.52
chr13	61662302	61662970	AT	intergenic	-	0.4	0	0	6.63-6.63	6.04
chr13	72844335	72845194	AC	intronic	PIBF1	0.4	0	0	5.64-5.64	1.72
chr13	79744744	79745107	AC	intergenic	-	0.4	0	0	4.1-4.1	0.84
chr13	91073533	91074178	AC	intergenic	-	0.4	0	0	4.04-4.04	1.07
chr13	94996420	94997384	ACCTCCACCTCCCTCTCC	intergenic	-	0.4	0	0	6.94-6.94	2.91
chr14	20795627	20795834	ACACGCGTATATAT	intergenic	-	0.4	0	0	4.18-4.18	1.31
chr14	23280098	23281233	AAATG	intronic	HOMEZ	0.79	0	0.08	5.4-12.29	5.09
chr14	27218869	27219138	AAAGGAAG	intergenic	-	0.4	0	0	5.19-5.19	-
chr14	32454069	32455236	AAGGAGGG	intronic	AKAP6	0.4	0.9	0	6.01-8.88	3.24
chr14	42649575	42650238	ACATATATGTATATAT	intergenic	-	0.4	0	0	3.91-3.91	-
chr14	48623090	48623588	AGAT	intergenic	-	0.4	0	0	6.16-6.16	1.67
chr14	50870227	50871661	AAAG	upstream	ABHD12B	0.79	0	0.04	8.63-14.61	8.4
chr14	54915053	54915983	AAGAG	intergenic	-	0.4	0.45	0.04	5.62-6.38	2.11
chr14	76357680	76359030	AAAG	intergenic	-	0.79	0	0.04	12.23-14.61	10.76
chr14	89324377	89325985	ACC	intronic	FOXN3	1.19	0.45	0	10.27-13.9	9.72
chr14	91205058	91206294	AAG	intronic	DGLUCY	0.79	0	0.2	18.9-26.24	17.9
chr14	92718792	92719863	ACC	exonic;splicing	LGMN	0.4	0	0	4.83-4.83	2.58
chr14	95422804	95424229	AAATCCCCATCCCCCTC	intronic	SYNE3	0.4	0	0	7.63-7.63	5.59
chr15	101980524	101980961	ACCCTC	intergenic	-	0.4	0	0	8.91-8.91	2.4
chr15	58193352	58194438	AACTGGAAGCTCG	intergenic	-	0.4	0	0.04	6.06-6.44	5.32
chr15	64715156	64716587	ACACACGTATATATAT	intergenic	-	0.4	0.45	0	12.38-12.75	11.21
chr15	76804752	76804753	AATGG	intronic	SCAPER	0.4	0	0	4.35-4.35	-
chr15	89474044	89475620	AAGG	intronic	RHCG	0.4	0	0	9.92-9.92	8.31
chr15	96680010	96680011	AATGG	intergenic	-	0.4	0	0	5.06-5.06	-
chr15	97367954	97369171	AAAG	intergenic	-	0.79	0	0	6.42-10.74	5.34
chr15	97683195	97684360	AAG	intergenic	-	0.4	0.45	0.24	14.03-19.64	13.47
chr16	10000	10489	AACCCT	intergenic	-	0.4	0	0.08	8.59-9.74	6.38
chr16	10320068	10320465	AT	intergenic	-	0.79	0	0	5.17-5.31	3.09
chr16	15999370	16000313	AAAAAGGAAAGG	intronic	ABCC1	0.79	0.45	0.04	5.32-9.83	-
chr16	22000825	22001161	ATC	exonic	PDZD9	0.4	0	0	4.18-4.18	1.15
chr16	25903339	25904763	ATCC	intronic	HS3ST4	0.4	0	0	5.94-5.94	4.55
chr16	29843156	29843951	AGGG	intronic	MVP	0.4	0	0	4.87-4.87	1.69
chr16	30402761	30403775	AAG	intergenic	-	0.4	0	0	6.69-6.69	4.75
chr16	30435850	30437068	AAAG	intergenic	-	0.4	0	0	5.72-5.72	3.64
chr16	4804112	4805422	AC	exonic	GLYR1	1.19	0	0.2	12.2-20.74	11.44
chr16	54305873	54307422	ACACAGTGTGAGGACAG	intergenic	-	0.4	0.45	0.04	14.2-22.23	13.5
chr16	54305916	54307309	ACACAGTGTGAGGGCAG	intergenic	-	1.19	0.9	0.32	9.46-30.88	7.73
chr16	54753735	54754026	AG	intergenic	-	0.4	0	0	6.93-6.93	-
chr16	64661656	64663494	AAGG	intergenic	-	0.4	0	0	21.98-21.98	14.45
chr16	66489802	66490809	AACAT	intronic	BEAN1	0.4	0.45	0.2	7.99-14.38	7.31
chr16	6656222	6657707	AGAGGAGAGGAGAGGGGAGG	intronic	RBFOX1	0.4	0	0	5.84-5.84	3.39
chr16	71946851	71947335	AGAGAGAGAGGG	intronic	PKD1L3	0.4	0	0	5.11-5.11	2.8
chr16	73065382	73065698	AC	intergenic	-	0.4	0	0	3.86-3.86	0.81
chr16	77466149	77466150	AATGG	intergenic	-	0.4	0	0	4.67-4.67	-
chr16	88410750	88411992	AAGCGGGCAGGGGTGC	intronic	ZNF469	0.4	0.45	0	8.97-9.57	4.37
chr16	9958842	9958843	ACC	intronic	GRIN2A	0.4	0	0	4.64-4.64	-
chr17	26937488	26939962	AATGGAATGGAATGGAGTGG	intergenic	-	0.4	0	0	4.04-4.04	1.73
chr17	3984163	3986059	AAGGGAGGGATGAGCGC	downstream	LINC01975	0.4	0	0	10.3-10.3	7.58
chr17	4404315	4405183	AT	intergenic	-	0.4	0	0	7.22-7.22	2.57
chr17	46999618	47000502	AAAAT	intergenic	-	0.4	0	0.32	4.58-15.37	1.1
chr17	48857518	48858428	AACAG	intronic	CALCOCO2	0.4	0	0.08	5.62-9.48	4.33
chr17	49347972	49348964	AAAAG	intronic	ZNF652	0.4	0	0.16	17.7-24.98	17.68
chr17	61322167	61323401	AG	intronic	BCAS3	0.4	0.9	0	8.94-10.87	7.34
chr17	6193038	6195249	ACCACCACCCCCATC	intergenic	-	0.4	0	0	14.89-14.89	11.64
chr17	6193146	6194968	ACCACCACCTCCATC	intergenic	-	0.4	0	0	17.34-17.34	14.35
chr17	62088193	62088494	AAC	intergenic	-	0.79	0	0	5.31-5.82	2.66
chr17	64218906	64219991	AAAAT	intronic	TEX2	0.4	0.9	0.24	4.05-17.38	1.43
chr17	656420	656812	AC	intronic	VPS53	0.4	0	0	4.58-4.58	0.88
chr17	69145522	69146630	AATATATATATACGG	intergenic	-	0.4	0	0	7.12-7.12	1.16
chr17	71886116	71887375	AAAG	intergenic	-	0.4	0	0	7.31-7.31	5.42
chr17	72145778	72147841	AAG	intergenic	-	0.4	0	0	20.7-20.7	14.23
chr17	72146018	72147523	AAGGAG	intergenic	-	0.4	0	0	6.62-6.62	3.33
chr17	77215104	77216936	AACCCTACCTACG	exonic	SEC14L1	0.4	0	0	12.13-12.13	10.78
chr17	81093120	81093471	AGCCC	intronic	BAIAP2	0.4	0	0	6.99-6.99	-
chr17	83247135	83247247	AGCCCT	intergenic	-	1.59	0.45	0.04	8.33-20.63	6.08
chr18	10461855	10463112	AAGG	intronic	APCDD1	0.79	0	0	11.17-13.02	9.32
chr18	104990	105619	AACCCT	intergenic	-	0.4	0	0	6.55-6.55	4.73
chr18	1746309	1747879	AG	intergenic	-	0.4	0	0	8.58-8.58	7.28
chr18	2613773	2615391	AAAG	intronic	NDC80	0.4	0	0.24	25.14-28.97	20.68
chr18	26676303	26678412	AAG	intergenic	-	0.4	0.45	0	14.62-16.35	10.3
chr18	32144673	32146307	AAAG	intergenic	-	0.4	0	0.16	13.7-22.01	13.34
chr18	32508307	32508626	AC	intergenic	-	0.4	0	0	4.1-4.1	1.1
chr18	43104721	43106108	AAGGGAGG	intronic	RIT2	0.4	0.9	0	13.76-19.95	10.73
chr18	55585256	55586940	AGC	exonic;splicing	TCF4	0.79	0.45	0.28	26.58-44.32	25.69
chr18	56866531	56866532	AATGG	intronic	WDR7	0.4	0	0	3.88-3.88	-
chr18	59226263	59227587	AAAG	intronic	GRP	0.4	0	0	5.59-5.59	3.32
chr18	5957320	5958801	AAG	intronic	L3MBTL4	0.4	0	0	8.83-8.83	4.49
chr18	65781030	65782614	AAAG	intronic	CDH7	0.4	0	0.04	7.92-16.47	6.81
chr18	66692443	66693723	ACATGTATATAT	intergenic	-	0.4	0	0	10.06-10.06	6.01
chr18	70726805	70726806	AATGG	intergenic	-	0.4	0	0	4.74-4.74	-
chr18	76973882	76975780	AAAAG	intergenic	-	0.4	0	0.08	14.44-16.78	13.47
chr19	12485856	12486997	AAGGAGGG	intergenic	-	1.19	0.45	0	3.98-8.97	1.66
chr19	15930800	15931498	ACTCACTCCTCTCCCCGCTC	exonic	CYP4F11	0.4	0	0.04	8.69-9.3	8.17
chr19	15930941	15931476	ACTCACTCCTCTGCCCGCTC	exonic	CYP4F11	0.79	0	0.12	4.41-7.05	1.62
chr19	16737225	16738587	AAAAG	splicing	NWD1	0.4	0	0.04	20.66-20.79	15.48
chr19	17381662	17382809	AAAG	intergenic	-	0.4	0	0.08	10.96-15.75	2.87
chr19	2417621	2418440	AAGGGAAGGGAGGGAGGG	exonic;splicing	TMPRSS9	0.79	0	0.04	7.87-8.81	5.54
chr19	29094651	29096178	AAAG	intergenic	-	0.4	0.45	0	11.74-11.83	9.59
chr19	30609165	30610455	ATCC	intronic	ZNF536	0.4	0	0	11.67-11.67	5.22
chr19	33243696	33244602	AAAG	intergenic	-	0.4	0	0	4.15-4.15	2.04
chr19	33756944	33758233	AG	intronic	CHST8	0.4	0	0	11.58-11.58	6.88
chr19	33765162	33765881	AC	intronic	CHST8	0.4	0	0	3.86-3.86	1.79
chr19	45190396	45191159	AAAAT	intergenic	-	0.4	0	0.08	5.59-14.69	3.37
chr19	45769709	45770563	AGC	exonic	DMPK	0.4	0	0.04	23.65-41.1	0.69
chr19	49069486	49069487	AACCCT	UTR3	KCNA7	0.4	0	0	4.12-4.12	-
chr19	50706799	50708639	AAAAG	intronic	SHANK1	0.4	0.45	0.08	14.12-17.59	12.53
chr19	54180923	54182726	AGGG	exonic;splicing	MBOAT7	0.4	0.45	0	12.94-13.79	11.07
chr19	5613578	5613579	AATGG	intronic	SAFB2	0.4	0	0	3.99-3.99	-
chr19	5795437	5796923	AAAGGAG	intergenic	-	2.38	2.25	0.32	9.05-29.15	-
chr2	100519412	100520726	AAAGG	intergenic	-	1.19	1.8	0.44	5.27-19.48	4.48
chr2	113016915	113018224	AAG	intergenic	-	0.4	0	0.08	7.76-8.52	5.64
chr2	1221060	1222389	AG	intronic	SNTG2	0.4	0	0	6.81-6.81	5.15
chr2	13818269	13819635	AT	intergenic	-	0.4	0	0	6.25-6.25	3.11
chr2	152257687	152258029	AAAG	intergenic	-	0.4	0	0	3.89-3.89	1.04
chr2	153076886	153076887	AGAT	intergenic	-	0.4	0	0	3.84-3.84	-
chr2	153408579	153409908	AATATATACATATACATATG	intergenic	-	0.79	0	0.04	14.61-21.1	8.57
chr2	1656970	1658289	AG	intronic	PXDN	0.4	0	0	9.52-9.52	4.64
chr2	173737084	173738886	AAGG	intergenic	-	1.19	0	0	8.8-10.77	7.3
chr2	178956958	178956959	AAAG	intronic	CCDC141	0.4	0	0	4.7-4.7	-
chr2	192036451	192037931	AAAG	intronic	TMEFF2	0.4	0	0	25.11-25.11	18.9
chr2	195296043	195297207	AAAGG	intergenic	-	0.4	0.45	0.16	6.36-11.88	5.19
chr2	2002918	2006077	AAAGAACGCCTGCAGG	intronic	MYT1L	0.4	0	0	10.24-10.24	7.44
chr2	203251106	203252638	AT	exonic;splicing	CYP20A1	0.79	0.45	0	12.97-14.28	10.35
chr2	204036233	204036234	AATGG	intergenic	-	0.4	0	0	4.94-4.94	-
chr2	211042982	211043535	AC	intergenic	-	0.4	0	0	3.91-3.91	1.13
chr2	212002323	212003854	AAAG	intronic	ERBB4	0.4	0	0	8.62-8.62	6.23
chr2	212002424	212003750	AAGG	intronic	ERBB4	0.4	0	0	5.22-5.22	2.52
chr2	213952761	213952762	AACCCCCAATCCGCGATCC	intronic	SPAG16	0.4	0	0	4.1-4.1	-
chr2	220545129	220547302	AAG	intergenic	-	0.79	0.45	0	34.54-59.07	23.2
chr2	222894074	222894615	ACGGGAGAGGGAGAGGGAG	intronic	ACSL3	0.79	0	0	6.27-9.77	5.85
chr2	223625268	223626794	AAG	intergenic	-	0.4	0	0	8.15-8.15	6.05
chr2	226363518	226365499	AGGAGGGGAGGG	intergenic	-	0.4	0	0	8.43-8.43	6.75
chr2	228112877	228114045	AG	intronic	SPHKAP	0.4	0.9	0	6.24-7.2	5.28
chr2	235572327	235573529	AAGGAG	intronic	AGAP1	0.4	0.45	0.2	10.3-21.38	0.84
chr2	237516355	237518284	ATCC	intronic	MLPH	0.4	0	0	7.85-7.85	5.18
chr2	240622740	240624074	AAACAGGGCGTGAGGGCGC	intronic	GPR35	0.4	0	0	7.17-7.17	4.61
chr2	240780276	240781944	AC	intronic	KIF1A	0.4	0	0	5.84-5.84	4.41
chr2	29941591	29941945	ACCATCATC	intergenic	-	0.4	0	0	4.52-4.52	1.95
chr2	32761962	32762726	AC	intronic	TTC27	0.4	0	0	3.86-3.86	1.58
chr2	37165551	37166743	AGGG	intergenic	-	0.4	0	0	16.49-16.49	14.9
chr2	48563654	48565256	AAG	intronic	STON1-GTF2A1L	0.4	0	0.16	18.93-21.68	17.73
chr2	49126890	49128740	AAG	intronic	FSHR	1.19	0.45	0	13.28-29.95	8.91
chr2	52786567	52787212	AT	intergenic	-	1.19	0	0	6.48-11.53	5.62
chr2	55483282	55484570	AAGGG	intergenic	-	0.4	0	0.04	9.46-11.66	8.74
chr2	57190348	57190741	AATATCTAT	intergenic	-	0.79	0	0	8.61-10.02	5.96
chr2	67906164	67907274	AAGGG	intergenic	-	0.4	0.9	0	8.32-8.8	6.41
chr2	70918513	70918514	AATGG	intronic	VAX2	0.4	0	0	2022-04-04	-
chr2	73852393	73853086	AC	intronic	STAMBP	0.4	0	0	3.91-3.91	1.47
chr2	86225368	86226488	ACC	intronic	REEP1	0.79	0.45	0	5.35-7.26	4.26
chr2	86378597	86379121	AAAAG	intergenic	-	0.4	0	0	4.01-4.01	1.66
chr2	89797968	89808025	AATGG	intergenic	-	0.4	0	0	7.59-7.59	6.56
chr2	96658771	96659874	AAAGAGAG	exonic;splicing	FER1L5	0.4	0	0.2	10.05-15.17	5.68
chr2	98889207	98889651	AAAG	intronic	KIAA1211L	0.4	0	0	5.08-5.08	2.34
chr20	22504738	22506135	AAAG	intergenic	-	0.4	0	0.16	16.97-19.26	16
chr20	4031436	4031710	AGGGCG	intergenic	-	0.4	0.45	0	4.46-5.04	-
chr20	4031461	4031836	ACGGGAGAGGGAGAGGGAG	intergenic	-	0.4	0	0	3.89-3.89	1.02
chr20	63692291	63694191	ACC	exonic;splicing	RTEL1	0.4	0	0	16.5-16.5	9.28
chr21	19773120	19773377	AC	intergenic	-	0.4	0	0	3.91-3.91	0.83
chr21	33190480	33192322	AACC	intergenic	-	0.4	0	0	13.85-13.85	11.92
chr21	40636658	40637989	AT	intronic	DSCAM	0.4	0	0	7.04-7.04	6.18
chr22	19062067	19063372	AG	exonic;splicing	DGCR2	0.79	0	0	10.62-11.94	7.56
chr22	19725146	19727929	ACAGCGCCCTCACCGCCCCC	downstream	SEPT5-GP1BB	0.79	0.45	0	7.57-11.48	4.78
chr22	19725306	19727620	ACAGCGTCCTCACCGCGCCC	downstream	SEPT5-GP1BB	0.4	0	0	6.39-6.39	4.27
chr22	25412262	25413260	AG	intergenic	-	0.4	0.45	0	5.47-10	2.68
chr22	38109555	38109986	ACAGAGAGAGAGAGAG	exonic	BAIAP2L2	0.4	0	0	11.63-11.63	7.72
chr22	38988378	38989369	AAAGAGAG	intronic	APOBEC3B	0.4	0	0.04	4.48-4.64	2.09
chr22	40097363	40097819	AC	intronic	TNRC6B	0.4	0	0	4.01-4.01	1.69
chr22	40302803	40303074	AAG	intronic	TNRC6B	0.4	0	0	4.54-4.54	1.18
chr22	41797755	41798383	AC	intronic	MEI1	0.4	0	0	5.15-5.15	2.25
chr22	42007440	42008676	AAAGG	intronic	WBP2NL	0.4	0	0.04	7.05-7.91	4.78
chr22	42320910	42321368	ACC	intergenic	-	0.4	0	0	8.41-8.41	4.15
chr22	43498667	43500923	ACC	intronic	MPPED1	0.4	0	0	28.91-28.91	21.16
chr22	45890583	45891908	ACCCCGCGTCCTC	intergenic	-	0.4	0	0.16	5.33-13.06	4.78
chr22	46366255	46366662	AAAGGTGCGGGGGGAGG	exonic;splicing	CELSR1	0.4	0	0.08	5.6-8.72	5.25

## Sheet: Supplementary Table S2
Supplementary Table S2. Rare exon-proximal tandem repeats detected by ExpansionHunter Denovo fine mapped to GRCh38 (n=8 in 13 individuals with schizophrenia)a
EHdn coordinates (hg38)	Mapped coordinates (hg38)	Sequence type	motif	Gene symbol	Entrez Gene ID
chr3:11564110-11565086	chr3:11564664-11564712	3'UTR	ACCACCTCCCTCCCTC	ATG7	10533
chr12:9606687-9607943	chr12:9607253-9607437	intronic	AAAG	KLRB1	3820
chr16:22000825-22001161	chr16:22000826-22000890	intronic	ATC	PDZD9	255762
chr16:4804112-4805422	chr16:4804933-4804971	3'UTR	AC	GLYR1	84656
chr17:77214990-77217238	chr17:77215745-77216394	3'UTR/intronic	AACCCTACCTACG	SEC14L1	6397
chr19:15930523-15934966	chr19:15931445-15934020	intronic	ACTCACTCCTCTGCCCGCTC	CYP4F11	57834
chr19:45769709-45770563	chr19:45770201-45770266	3'UTR	AGC	DMPK	1760
chr22:38109383-38111108	chr22:38110026-38110173	intronic	ACAGAGAGAGAGAGAG	BAIAP2L2	80115
aSee Supp Table S5

## Sheet: Supplementary Table S3
Supplementary Table S3. List of rare intronic TREs in neuronal-related genes as detected by ExpansionHunter Denovo (hg38)
chr	start	end	motif	Gene symbol	Entrez Gene ID	Number of TRE carriers with schizophreniaa
chr1	2120906	2125168	AACTACCGCCATGACCCT	PRKCZ	5590	2
chr1	21526107	21527715	AAAGG	ALPL	249	2
chr1	53037454	53038267	AC	SCP2	6342	1
chr1	57366370	57367617	AAAAT	DAB1	1600	3
chr2	49126890	49128740	AAG	FSHR	2492	3
chr2	70918513	70918514	AATGG	VAX2	25806	1
chr2	73852393	73853086	AC	STAMBP	10617	1
chr2	86225368	86226488	ACC	REEP1	65055	2
chr2	212002323	212003854	AAGG	ERBB4	2066	2
chr2	240780276	240781944	AC	KIF1A	547	1
chr3	7064098	7064933	AT	GRM7	2917	1
chr3	50467793	50468677	AC	CACNA2D2	9254	1
chr3	51015067	51015865	ATATATATATCATATATATG	DOCK3	1795	1
chr5	35713207	35714863	AAAATATATACTATATAT	SPEF2	79925	2
chr5	107475597	107476331	AT	EFNA5	1946	2
chr6	62093473	62094203	AC	KHDRBS2	202559	1
chr6	123301203	123302289	AT	TRDN	10345	1
chr6	169242208	169243178	ACACACCTCACCCTCCT	THBS2	7058	1
chr7	14169485	14170916	AG	DGKB	1607	1
chr7	44227114	44228282	ACACAGGAGGGTGTGGGGG	CAMK2B	816	1
chr7	87624766	87627591	ACGCATATATATG	ABCB1	5243	1
chr7	131444460	131445013	ACT	MKLN1	4289	1
chr7	154776191	154776647	AGAT	DPP6	1804	1
chr7	159063736	159064612	ACCAGGACCCCCAGACCCC	VIPR2	7434	1
chr8	26002822	26002934	AGGC	EBF2	64641	2
chr9	87574613	87575840	AAAAG	DAPK1	1612	6
chr9	135091056	135092297	AC	OLFM1	10439	1
chr10	55401162	55401692	AC	PCDH15	65217	1
chr11	120875737	120877422	ACC	GRIK4	2900	1
chr12	65424537	65425100	AT	MSRB3	253827	2
chr12	102441114	102442641	AAGAGG;AAGGAG	IGF1	3479	2
chr13	35957543	35958630	ACC	DCLK1	9201	1
chr13	102160790	102162741	AAGGAG	FGF14	2259	5
chr16	9958842	9958843	ACC	GRIN2A	2903	1
chr17	81093120	81093471	AGCCC	BAIAP2	10458	1
chr19	33756636	33758413	AG	CHST8	64377	1
chr19	33765162	33765881	AC	CHST8	64377	1
chr19	50706799	50708639	AAAAG	SHANK1	50944	1
chr21	40636658	40637989	AT	DSCAM	1826	1
aTen individuals carry more than one TRE.

## Sheet: Supplementary Table S4
Supplementary Table S4. Burden of rare exon proximal and intronic TREs in 34 gene sets, including 28 relevant to brain functions
Gene setsa	gene set name	OR	upper	lower	pvalue	affected.count	unaffected.count	BHFDR
BspanVHM_PstNat	Brain post-natal	1.83241	2.98875	1.16232	0.00864844	40	24	0.207563
PhMm_Aggr_EndoExocrRepr_all	MPO: Endo- or exocrine or reproductive system abnormality	1.70112	3.24277	0.921747	0.0898552	26	19	0.470766
Neurof_GoNervSysDev_CNS	GO central nervous system development	1.46719	2.88598	0.762639	0.251715	20	17	0.861356
Neurof_GoNeuronBody	GO neuron body	1.43997	5.06785	0.44036	0.546211	7	5	0.861356
PhMm_Aggr_HematoImmune_all	MPO: Hematological or immune abnormality	1.43208	2.50454	0.83099	0.196421	32	21	0.470766
PhHs_MindFun_All	HPO: Higher mental function abnormality, any inheritance	1.36812	3.50272	0.559875	0.494238	13	9	0.861356
PhHs_NervSys_All	HPO: Nervous system, any inheritance	1.34327	2.40226	0.758891	0.31147	30	24	0.861356
PhMm_NervSystem_all	MPO: Nervous system abnormality	1.29839	2.01263	0.843746	0.235383	45	42	0.470766
PhHs_MindFun_ADX	HPO: Higher mental function abnormality, AD or X-linked	1.24723	4.40218	0.380795	0.71575	7	5	0.861356
Neurof_PathwaysAxonG	Axon guidance pathways	1.23651	2.79933	0.550169	0.605622	14	14	0.861356
BspanVH_lg2rpkm4.74	Brain high to medium expr	1.20988	1.78824	0.824844	0.330636	51	52	0.861356
PhMm_NeuroUnion_all	MPO: Neurological abnormality or abnormal behavior or nervous system abnormality	1.2027	1.81197	0.801746	0.372444	51	52	0.532063
BspanHM_lg2rpkm3.21	Brain very high expr	1.1451	1.67656	0.783723	0.483069	60	55	0.861356
PSD_BayesGrant_fullset	Post-synaptic density components (Bayes et al, full list)	1.11081	1.87361	0.656919	0.692481	29	27	0.861356
Neurof_GoNervSysDev	GO nervous system development	1.09973	1.70701	0.711766	0.6684	41	40	0.861356
PhHs_NervSys_ADX	HPO: Nervous system, AD or X-linked	1.06184	2.38506	0.476654	0.882682	14	13	0.962926
PhMm_NeuroBehav_all	MPO: Neurological abnormality or abnormal behavior	1.01175	1.60463	0.635735	0.960378	36	41	0.960378
FMR1_Targets_Ascano	FMR1 targets Ascano et al	1.00113	1.92549	0.519345	0.997294	20	20	0.997294
BspanVHM_PreNat	Brain pre-natal	0.987479	1.65303	0.588861	0.961711	35	38	0.997294
PhMm_Aggr_IntegAdipPigm_all	MPO: Adipose or integument or pigmentation abnormality	0.926478	1.6679	0.511826	0.79872	23	25	0.887467
Neurof_UnionInclusive	Neurofunction union inclusive	0.919726	1.33345	0.63387	0.658041	56	62	0.861356
Neurof_UnionStringent	Neurofunction union stringent	0.848465	1.35247	0.530111	0.488823	30	39	0.861356
Neurof_GoNervTransm	GO neurotransmission	0.830458	1.51972	0.448449	0.546465	18	23	0.861356
PhMm_Aggr_Sensory_all	MPO: Sensory system abnormality	0.789308	1.54973	0.395878	0.492262	16	22	0.615327
Neurof_KeggSynaptic	KEGG synaptic pathways	0.788205	1.97948	0.305788	0.611847	9	12	0.861356
FMR1_Targets_Darnell	FMR1 targets Darnell et al	0.773748	1.29865	0.451225	0.334484	25	30	0.861356
PhMm_Aggr_CardvascMuscle_all	MPO: Cardiovascular or muscle abnormality	0.766384	1.29381	0.44318	0.323647	26	34	0.532063
Netw_full	Protein Interaction Network for Synaptic Genes (Marshall et al)	0.754185	3.55718	0.143858	0.717797	3	4	0.861356
Kirov_ARC	ARC complex (Kirov et al)	0.735312	18.9017	0.0286186	0.829675	1	1	0.9482
PhMm_Aggr_SkeCranioLimbs_all	MPO: Skeletal or limb or cranium abnormality	0.70244	1.21155	0.395705	0.2065	21	29	0.470766
Neurof_GoSynaptic	GO synapsis	0.673131	1.39374	0.317921	0.287195	14	20	0.861356
PhMm_Aggr_DigestHepato_all	MPO: Digestive or hepatobiliary abnormality	0.602036	1.3275	0.251921	0.21364	9	17	0.470766
Neurof_GoNeuronProj	GO neuron projection	0.565389	0.99143	0.315898	0.0465665	21	37	0.558798
Kirov_NMDAR	NMDR complex (Kirov et al)	0.525409	2.87471	0.0699504	0.462122	2	4	0.861356
aSource:
BSpan_VH_thr4.74: > 3rd quartile of BrainSpan expression
BspanHM_lg2rpkm3.21: > 2nd quartile and < 3rd quartile of BrainSpan expression
BspanVHM_PreNat: Brain pre-natal (PC1 bottom 33%)
BspanVHM_PstNat: Brain post-natal (PC1 top 33%)
FMR1_Targets_Ascano: Predicted human FMR1 (fragile X mental retardation 1) gene targets as defined in: FMR1 targets distinct mRNA sequence elements to regulate protein expression - Manuel Ascano Jr et al - Nature 2012 December 20; 492(7429): 382–386
FMR1_Targets_Darnell: Human homologs of mouse Fmr1 (fragile X mental retardation 1)gene targets as defined in: FMRP stalls ribosomal translocation on mRNAs linked to synaptic function and autism - Darnell et al - Cell. Jul 22, 2011; 146(2): 247–261.
Kirov_ARC: ARC (Activity-Regulated Cytoskeleton-associated) protein complex as defined in: De novo CNV analysis implicates specific abnormalities of postsynaptic signalling complexes in the pathogenesis of schizophrenia - G Kirov et all - Mol Psychiatry. Feb 2012; 17(2): 142–153
Kirov_NMDAR: NMDAR (N-methyl-D-aspartate Receptor) protein complex as defined in: De novo CNV analysis implicates specific abnormalities of postsynaptic signalling complexes in the pathogenesis of schizophrenia - G Kirov et all - Mol Psychiatry. Feb 2012; 17(2): 142–153
Netw_full: Members of the human protein interaction network for synaptic genes as defined in Marshall et al – Nat Genet, 2017 (Figure 3)
Neurof_GoNervSysDev: GO:0007399 nervous system development
Neurof_GoNervSysDev_CNS: GO:0007417 central nervous system development
Neurof_GoNervTransm: union of these GO-based gene-sets: {GO:0019226 transmission of nerve impulse, GO:0007268 synaptic transmission}
Neurof_GoNeuronBody: GO:0043025 neuronal cell body
Neurof_GoNeuronProj: union of these GO-based gene-sets: {GO:0043005 neuron projection, GO:0031175 neuron projection developmen}
Neurof_GoSynaptic: union of these GO-based gene-sets: {GO:0045202 synapse, GO:0050808 synapse organization}
Neurof_KeggSynaptic: union of thse KEGG pathway-based gene-sets: {KEGG:04725 Cholinergic synapse, KEGG:04724 Glutamatergic synapse, KEGG:04728 Dopaminergic synapse, KEGG:04727 GABAergic synapse, KEGG:04726 Serotonergic synapse, KEGG:04721 Synaptic vesicle cycle, KEGG:04723 Retrograde endocannabinoid signaling, KEGG:04720 Long-term potentiation, KEGG:04730 Long-term depression}
Neurof_PathwaysAxonG: union of these pathway-based gene-sets: {REACT: NCAM signaling for neurite out-growth, REACT: Axon guidance, NCI:NETRIN_PATHWAY, NCI:REELINPATHWAY, KEGG:04360 Axon guidance}
Neurof_UnionInclusive: union of these previously defined gene-sets: {Neurof_KeggSynaptic, Neurof_GoNervTransm, Neurof_GoNeuronProj, Neurof_GoNeuronBody, Neurof_GoSynaptic, Neurof_GoNervSysDev, Neurof_PathwaysAxonG}
Neurof_UnionStringent: set of genes found in at least two of these previously defined gene-sets {Neurof_KeggSynaptic, Neurof_GoNervTransm, union of {Neurof_GoNeuronProj, Neurof_GoNeuronBody, Neurof_GoSynaptic}, Neurof_GoNervSysDev, Neurof_PathwaysAxonG}
PhHs_MindFun_ADX: HP:0011446 Abnormality of higher mental function, X-linked or autosomal dominant subset
PhHs_MindFun_All: HP:0011446 Abnormality of higher mental function
PhHs_NervSys_ADX: HP:0000707 Abnormality of the nervous system, X-linked or autosomal dominant subset
PhHs_NervSys_All: HP:0000707 Abnormality of the nervous system
PhMm_Aggr_CardvascMuscle_all: union of these MPO-based gene-sets: {MP:0005385 cardiovascular system phenotype, MP:0005369 muscle phenotype}
PhMm_Aggr_DigestHepato_all: union of these MPO-based gene-sets: {MP:0005381 digestive/alimentary phenotype, MP:0005370 liver/biliary system phenotype}
PhMm_Aggr_EndoExocrRepr_all: union of these MPO-based gene-sets: {MP:0005379 endocrine/exocrine gland phenotype, MP:0005389 reproductive system phenotype}
PhMm_Aggr_HematoImmune_all: union of these MPO-based gene-sets: {MP:0005397 hematopoietic system phenotype, MP:0005387 immune system phenotype}
PhMm_Aggr_IntegAdipPigm_all: union of these MPO-based gene-sets: {MP:0005375 adipose tissue phenotype, MP:0010771 integument phenotype, MP:0001186 pigmentation phenotype)
PhMm_Aggr_Sensory_all: union of these MPO-based gene-sets: {MP:0005377 hearing/vestibular/ear phenotype, MP:0005394 taste/olfaction phenotype, MP:0005391 vision/eye phenotype}
PhMm_Aggr_SkeCranioLimbs_all: union of these MPO-based gene-sets: {MP:0005382 craniofacial phenotype, MP:0005371 limbs/digits/tail phenotype, MP:0005390 skeleton phenotype}
PhMm_NervSystem_all: MP:0003631 nervous system phenotype
PhMm_NeuroBehav_all: MP:0005386 behavior/neurological phenotype
PhMm_NeuroUnion_all: union of these MPO-based gene-sets: {MP:0005386 behavior/neurological phenotype, MP:0003631 nervous system phenotype}
PSD_BayesGrant_fullset: Members of the human post-synaptic density as defined in: Characterization of the proteome, diseases and evolution of the human postsynaptic density. Bayés et al. Nat Neurosci. 2011

## Sheet: Supplementary Table S5
Supplementary Table S5. Five of 13 individuals with rare exon-proximal TREs have clinically relevant variants
Casea	Sex	Gene with rare exon-proximal TRE	Clinically relevant CNV, cytoband, size (bp), type	Clinically relevant small nucleotide variants
7	Male	SEC14L1	2q13, 1.8 Mb, gain	0
49	Male	CYP4F11	15q11.2|15q12|15q13.1, 5.4 Mb, gain	0
53	Male	GLYR1	0	0
55	Female	CYP4F11	16p11.2, 863 Kb, gain	SYN1. c.G1648A: p.(A550T)
72	Male	DMPK	0	0
92	Female	GLYR1	0	MECP2. c.1157_1163del: p.(L386Hfs*21)
181	Male	CYP4F11	0	0
193	Male	BAIAP2L2	0	0
285	Male	PDZD9	0	0
341	Male	KLRB1	0	0
353	Male	ATG7	0	0
614	Male	GLYR1	3p26.1, 276 Kb, loss	0
619	Female	KLRB1	0	0
aSample IDs according to Mojarad et al, 2021

## Sheet: Supplementary Table S6
Supplementary Table S6. Rare genic TREs identified in two families with extended history of schizophrenia (hg38)
Family	sample	relationship	cohort	chr	start	end	gene_symbol	entrez_id	motif	EHdn size
1	II4	proband	SCZ	chr17	48857303	48858708	CALCOCO2	10241	AATGG	20.65
	II5	sib	SCZ	chr17	48857303	48858708	CALCOCO2	10241	AATGG	19.03
	II3	sib	SCZ	chr17	48857303	48858708	CALCOCO2	10241	AATGG	7.02
	II6	sib	UA	chr17	48857303	48858708	CALCOCO2	10241	AATGG	15.89
	II1	pat 1st cousin	SCZ	-	-	-	-	-	-	-
	II2	pat 1st cousin	NS	chr17	48857303	48858708	CALCOCO2	10241	AATGG	7.31
	I3	pat aunt/uncle	UA	-	-	-	-	-	-	-
	III1	niece/nephew	UA	-	-	-	-	-	-	-
1	II4	proband	SCZ	chr9	69036719	69037850	FXN	2395	AAG	8.54
	II5	sib	SCZ	chr9	69036719	69037850	FXN	2395	AAG	9.52
	II3	sib	SCZ	chr9	69036719	69037850	FXN	2395	AAG	7.02
	II6	sib	UA	-	-	-	-	-	-	-
	II1	pat 1st cousin	SCZ	chr9	69036719	69037850	FXN	2395	AAG	11.7
	II2	pat 1st cousin	NS	chr9	69036719	69037850	FXN	2395	AAG	10.05
	I3	pat aunt/uncle	UA	-	-	-	-	-	-	-
	III1	niece/nephew	UA	chr9	69036719	69037850	FXN	2395	AAG	*26.66
2	II4	proband	SCZ	chr19	50706799	50708639	SHANK1	50944	AAAAG	14.32
	II11	sib	UA	chr19	50706799	50708639	SHANK1	50944	AAAAG	8.13
* Individual III-1 in Family 1 was confirmed on review of clinical records to have Friedreich ataxia, an autosomal recessive disorder associated with pathogenic tandem repeats of FXN in this size range

## Sheet: Supplementary Table S7
Supplementary Table S7. Confirmation of selected (exon-proximal) tandem repeat expansions in schizophrenia.
			Largest ExpansionHunter allele size1		Sum of ExpansionHunter (EH) allele sizes1
coordinate (hg38)	gene	motif2	number of ExpansionHunter Denovo calls	Spearman correlation coefficient, r	p	Spearman correlation coefficient, r	p	Number of individuals with expansions according to ExpansionHunter Denovo	Confirmation by EH (for STR) or manual inspection of BAM (for VNTRs)
chr3:11564110-11565086	ATG7	ACCACCTCCCTCCCTC	1	N/A	N/A	N/A	N/A	1	Individual has the repeat expansion in BAM
chr12:9606687-9607943	KLRB1	AAAG	26	0.385727	0.0516346	0.246102	0.225547	2	Both individuals have the repeat expansions in EH
chr16:22000825-22001161	PDZD9	ATC	5	0.820783	0.088587	0.7	0.18812	1	Individual has the repeat expansion in EH
chr16:4804112-4805422	GLYR1	AC	20	0.892401	1.23516e-07	0.898759	7.31219e-08	3	All three individuals have the repeat expansions in EH
chr17:77214990-77217238	SEC14L1	AACCCTACCTACG	145	0.0667478	0.425054	0.0697214	0.404673	1	Individual has the repeat expansion in BAM
chr19:15930523-15934966	CYP4F11	ACTCACTCCTCTCCCCGCTC	14	0.156487	0.593174	0.0700845	0.811823	1	Complex region where sequence is not aligned well
chr19:15930523-15934966	CYP4F11	ACTCACTCCTCTGCCCGCTC	6	-0.277746	0.594094	-0.277746	0.594094	2	Complex region where sequence is not aligned well
chr19:45769709-45770563	DMPK	AGC	1	N/A	N/A	N/A	N/A	1	Individual has the repeat expansion in EH
chr22:38109383-38111108	BAIAP2L2	ACAGAGAGAGAGAGAG	77	0.182137	0.112876	0.182974	0.111202	1	Individual has the repeat expansion in BAM
1 Spearman correlations between ExpansionHunter Denovo-predicted repeat sizes and Expansion Hunter genotypes were computed using either the largest allele size predicted by ExpansionHunter or the sum of the two allele sizes.
2 ExpansionHunter does not handle well variable number tandem repeats (VNTRs) due to the complex variation between repeat units.
* This locus could not be genotyped with ExpansionHunter because no coordinates overlapping with this locus were reported on Tandem Repeat Finder (TRF).
EH= Expansion Hunter, BAM= binary files with sequence alignment data, confirmation performed by manual inspection using Integrative Genomics Viewer (IGV)
Correlations and p-values were calculated using the Python function scipy.stats.spearmanr.

## Sheet: Supplementary Table S8
Supplementary Table S8. Optimization of DBSCAN parameters and frequency cut-off for rare tandem repeat expansions.
(Tests were done using logistic regression with total rare TREs per individual as a covariate)
Perc_Freq	Multiplier of EPS	MinCluster	Expansions detected	OR exonic TREs	P exonic TREs	OR intergenic TREs	P intergenic TREs
5	2	5	831	3.10436	0.0787025	0.868647	0.273792
1	2	5	831	3.10436	0.0787025	0.868647	0.273792
0.5	2	5	831	3.10436	0.0787025	0.868647	0.273792
0.1	2	5	792	2.24293	0.235745	0.848019	0.211602
0.05	2	5	763	1.50754	0.578608	0.874397	0.311764
5	2	6	883	3.87981	0.026651	0.863853	0.226395
1	2	6	883	3.87981	0.026651	0.863853	0.226395
0.5	2	6	882	3.88568	0.0264832	0.860994	0.217106
0.1	2	6	821	2.20869	0.244736	0.890899	0.36389
0.05	2	6	787	1.49314	0.587464	0.925312	0.546732
5	2	7	915	3.9056	0.0260236	0.845034	0.164806
1	2	7	915	3.9056	0.0260236	0.845034	0.164806
0.5	2	7	914	3.91153	0.0258597	0.842124	0.157311
0.1	2	7	839	2.15242	0.259596	0.901456	0.41319
0.05	2	7	804	1.48974	0.589479	0.937879	0.618807
5	2	8	946	4.30365	0.014966	0.834871	0.133302
1	2	8	946	4.30365	0.014966	0.834871	0.133302
0.5	2	8	943	4.32307	0.0146669	0.835048	0.134944
0.1	2	8	852	2.57622	0.150921	0.957626	0.73215
0.05	2	8	812	1.90756	0.362144	0.992162	0.951486
5	2	9	977	4.27089	0.0154498	0.845749	0.150348
1	2	9	977	4.27089	0.0154498	0.845749	0.150348
0.5	2	9	967	4.26667	0.0153955	0.848389	0.158759
0.1	2	9	871	2.58659	0.149831	0.982286	0.883977
0.05	2	9	830	1.91805	0.359145	1.01627	0.897369
5	2	10	1010	4.32848	0.0144265	0.860642	0.184645
1	2	10	1009	4.34632	0.0141586	0.855956	0.171171
0.5	2	10	992	4.35152	0.0139791	0.835246	0.116924
0.1	2	10	891	2.62018	0.14431	0.965389	0.770405
0.05	2	10	849	1.94138	0.350326	0.990384	0.937116
5	2	11	1029	4.99307	0.00624184	0.858687	0.173289
1	2	11	1028	5.01791	0.00608832	0.853687	0.159582
0.5	2	11	1008	5.02738	0.00599214	0.812677	0.0713296
0.1	2	11	903	2.63544	0.141991	0.956787	0.715016
0.05	2	11	860	1.97554	0.338214	0.973639	0.827753
5	2	12	1052	3.14927	0.0290636	0.857276	0.159336
1	2	12	1049	3.1683	0.0282874	0.85549	0.156404
0.5	2	12	1025	3.1949	0.0271206	0.81562	0.0711877
0.1	2	12	914	1.70024	0.365506	0.966619	0.780133
0.05	2	12	872	1.26639	0.708247	0.976752	0.848809
5	2	13	1085	2.17938	0.0765229	0.842556	0.10231
1	2	13	1078	2.16794	0.0783569	0.8358	0.0890918
0.5	2	13	1050	2.16631	0.0784622	0.830195	0.0881437
0.1	2	13	931	1.54355	0.426745	0.972549	0.814189
0.05	2	13	888	1.16695	0.790558	1.00131	0.99134
5	2	14	1110	2.34669	0.048489	0.861585	0.155135
1	2	14	1101	2.32194	0.050971	0.853565	0.132707
0.5	2	14	1072	2.38428	0.0446333	0.842447	0.119529
0.1	2	14	949	1.81959	0.261409	1.00014	0.999081
0.05	2	14	900	1.19579	0.758125	1.04243	0.734603
5	2	15	1136	2.56493	0.022401	0.860249	0.14532
1	2	15	1126	2.51496	0.0249524	0.855677	0.133459
0.5	2	15	1095	2.56103	0.0225268	0.86132	0.167893
0.1	2	15	966	2.11798	0.128827	1.01344	0.909303
0.05	2	15	917	1.50258	0.440991	1.05018	0.685898
5	2.5	5	473	1.28012	0.754259	0.875209	0.433179
1	2.5	5	473	1.28012	0.754259	0.875209	0.433179
0.5	2.5	5	473	1.28012	0.754259	0.875209	0.433179
0.1	2.5	5	447	1.2638	0.766327	0.81613	0.242364
0.05	2.5	5	432	0.85159	0.848053	0.857521	0.381702
5	2.5	6	508	2.96189	0.0928288	0.875056	0.412377
1	2.5	6	508	2.96189	0.0928288	0.875056	0.412377
0.5	2.5	6	508	2.96189	0.0928288	0.875056	0.412377
0.1	2.5	6	471	2.22266	0.24423	0.844797	0.312184
0.05	2.5	6	454	1.51141	0.577472	0.881865	0.457274
5	2.5	7	532	2.98746	0.0896333	0.89284	0.465401
1	2.5	7	532	2.98746	0.0896333	0.89284	0.465401
0.5	2.5	7	532	2.98746	0.0896333	0.89284	0.465401
0.1	2.5	7	477	2.25	0.236983	0.874346	0.415005
0.05	2.5	7	461	1.51859	0.572931	0.897158	0.516296
5	2.5	8	544	3.04338	0.0845989	0.891094	0.451111
1	2.5	8	544	3.04338	0.0845989	0.891094	0.451111
0.5	2.5	8	544	3.04338	0.0845989	0.891094	0.451111
0.1	2.5	8	485	2.27345	0.230948	0.914845	0.581137
0.05	2.5	8	467	1.52921	0.566394	0.940795	0.710594
5	2.5	9	567	2.98653	0.0901949	0.885807	0.425897
1	2.5	9	567	2.98653	0.0901949	0.885807	0.425897
0.5	2.5	9	566	2.99327	0.0895441	0.890303	0.445657
0.1	2.5	9	499	2.24816	0.237539	0.920224	0.604722
0.05	2.5	9	479	1.5157	0.574921	0.960076	0.804276
5	2.5	10	583	2.96053	0.0924405	0.868784	0.350152
1	2.5	10	583	2.96053	0.0924405	0.868784	0.350152
0.5	2.5	10	579	2.94958	0.093207	0.876555	0.381104
0.1	2.5	10	507	2.2247	0.243318	0.92593	0.630965
0.05	2.5	10	482	1.52468	0.569513	0.985025	0.926617
5	2.5	11	607	2.92892	0.0959554	0.812887	0.159138
1	2.5	11	607	2.92892	0.0959554	0.812887	0.159138
0.5	2.5	11	596	2.91851	0.0969524	0.797486	0.130766
0.1	2.5	11	519	2.24601	0.237943	0.93506	0.672693
0.05	2.5	11	492	1.51734	0.573489	0.974942	0.874884
5	2.5	12	624	2.2755	0.171006	0.879387	0.370244
1	2.5	12	623	2.28408	0.169142	0.872618	0.344355
0.5	2.5	12	609	2.24962	0.177084	0.844618	0.251007
0.1	2.5	12	530	1.19248	0.798402	1.00166	0.9916
0.05	2.5	12	500	0.686997	0.630157	1.04972	0.762207
5	2.5	13	638	2.72542	0.0806027	0.932	0.602736
1	2.5	13	636	2.72914	0.0802545	0.930405	0.595637
0.5	2.5	13	619	2.66404	0.0879111	0.891878	0.417029
0.1	2.5	13	534	1.61921	0.449138	1.06032	0.700807
0.05	2.5	13	505	1.11243	0.877359	1.09291	0.565839
5	2.5	14	657	2.76629	0.0757307	0.897986	0.415576
1	2.5	14	654	2.76452	0.0759982	0.891216	0.386877
0.5	2.5	14	635	2.70668	0.0825309	0.866549	0.302443
0.1	2.5	14	544	1.63733	0.438426	1.04021	0.794128
0.05	2.5	14	514	1.13224	0.857224	1.08603	0.588983
5	2.5	15	670	2.68	0.0599712	0.886805	0.357112
1	2.5	15	667	2.67777	0.06029	0.880571	0.332517
0.5	2.5	15	646	2.58314	0.0704862	0.839541	0.202716
0.1	2.5	15	551	1.62666	0.444381	1.0255	0.867263
0.05	2.5	15	520	1.12995	0.859493	1.07204	0.649497
5	3	5	292	1.63372	0.571693	0.817081	0.369169
1	3	5	292	1.63372	0.571693	0.817081	0.369169
0.5	3	5	292	1.63372	0.571693	0.817081	0.369169
0.1	3	5	275	1.64378	0.56753	0.804395	0.333609
0.05	3	5	264	1.11911	0.90332	0.826413	0.403282
5	3	6	319	2.02278	0.391092	0.771732	0.222004
1	3	6	319	2.02278	0.391092	0.771732	0.222004
0.5	3	6	319	2.02278	0.391092	0.771732	0.222004
0.1	3	6	293	2.01111	0.395728	0.734641	0.15523
0.05	3	6	280	1.13285	0.892856	0.73773	0.164844
5	3	7	332	3.02959	0.143818	0.747226	0.14949
1	3	7	332	3.02959	0.143818	0.747226	0.14949
0.5	3	7	332	3.02959	0.143818	0.747226	0.14949
0.1	3	7	300	3.01216	0.146921	0.729044	0.130112
0.05	3	7	285	2.07132	0.375925	0.745355	0.162678
5	3	8	351	2.13613	0.268631	0.783234	0.206041
1	3	8	351	2.13613	0.268631	0.783234	0.206041
0.5	3	8	351	2.13613	0.268631	0.783234	0.206041
0.1	3	8	308	2.11877	0.274851	0.791783	0.252351
0.05	3	8	296	1.45412	0.614338	0.82247	0.345317
5	3	9	367	2.10496	0.277365	0.807216	0.25193
1	3	9	367	2.10496	0.277365	0.807216	0.25193
0.5	3	9	367	2.10496	0.277365	0.807216	0.25193
0.1	3	9	319	2.05232	0.295278	0.814457	0.301215
0.05	3	9	308	1.41748	0.638583	0.831993	0.361069
5	3	10	383	2.08021	0.285119	0.879511	0.477345
1	3	10	383	2.08021	0.285119	0.879511	0.477345
0.5	3	10	383	2.08021	0.285119	0.879511	0.477345
0.1	3	10	331	2.06067	0.292812	0.918128	0.657548
0.05	3	10	316	1.43201	0.628599	0.933474	0.727984
5	3	11	390	1.80409	0.40733	0.825285	0.292155
1	3	11	390	1.80409	0.40733	0.825285	0.292155
0.5	3	11	388	1.81494	0.402656	0.838451	0.332375
0.1	3	11	332	1.83906	0.393251	0.942026	0.758056
0.05	3	11	318	1.19281	0.821936	0.940503	0.757082
5	3	12	397	1.62498	0.446705	0.760064	0.128025
1	3	12	397	1.62498	0.446705	0.760064	0.128025
0.5	3	12	392	1.621	0.448623	0.787249	0.182058
0.1	3	12	334	1.63964	0.439058	0.902692	0.593269
0.05	3	12	318	1.14182	0.847655	0.951601	0.800267
5	3	13	408	1.61303	0.452954	0.881723	0.474359
1	3	13	407	1.6232	0.447201	0.867119	0.420164
0.5	3	13	398	1.59282	0.464942	0.82862	0.293799
0.1	3	13	339	1.13008	0.859292	0.99475	0.977786
0.05	3	13	324	1.13252	0.856941	1.02881	0.88297
5	3	14	419	1.60423	0.457548	0.842454	0.315759
1	3	14	417	1.60791	0.455499	0.835566	0.295768
0.5	3	14	406	1.58347	0.470206	0.799808	0.202566
0.1	3	14	344	1.13388	0.855427	0.952813	0.795207
0.05	3	14	329	1.1414	0.847997	0.966508	0.856654
5	3	15	431	1.79677	0.344308	0.841383	0.29922
1	3	15	429	1.80276	0.341693	0.834461	0.279426
0.5	3	15	416	1.79145	0.3466	0.821466	0.255099
0.1	3	15	348	1.32485	0.670134	0.953062	0.797126
0.05	3	15	331	1.3363	0.660594	0.980939	0.918719

## Sheet: Supplementary Table S9
Supplementary Table S9. Enrichment in common variant risk in genes impacted by TREs of individuals with schizophrenia
BETA	BETA_STD	SE	P	GWAS
-0.051803	-0.0056444	0.076171	0.75177	ASD
-0.042982	-0.0046924	0.075367	0.71576	ADHD
0.23139	0.025138	0.10606	0.014574	Educational attainment
0.15505	0.016849	0.090017	0.042506	Schizophrenia
-0.048452	-0.0052773	0.11037	0.66966	Height
